# Supplementary material for: Integrative taxonomy reveals three new species and one new record of Psychropotes (Holothuroidea, Elasipodida, Psychropotidae) from the Kermadec Trench region and the Wallaby-Zenith Fracture Zone
Source: PeerJ. 2025 Feb 21;13:e18806. doi: 10.7717/peerj.18806 (PMC11849507; doi:10.7717/peerj.18806)
Supplement: Supplemental Information 6 [file peerj-13-18806-s006.fasta]

>NIWA164160
AAAAACATAGCTTCTTGCACACATAAGAAGTTAAGCCTGCCCAGTGATATTTTTTAACGGCCGCGGTATTCTAACCGTG
CTAAGGTAGCATAATAATTTGTTTTTTAAATGAAAACTAGTATGAATGGCCATCCATTTTCTAACTGTCTCTCTATATT
CTCTTTTAAATTTCTACCCCCGTGAAGAAGCGGGGATTTCACAGTAAGACGAAAAGACCCTGTCGAGCTTAAACTAATA
AAAGAATCTCATAAATTATTTTATATTTATCTTTTTTAAGTTTTGGTTGGGGCAACCATGGAGTAAAATTATCCTCCAG
TTAAAAAGATGAAGTTTATTCTCTTTATTTACTTAATGAACCAAACTATTTTGGTAAACAGAAAAAGTTACCGCAGGGA
TAACAGCGTAATCTTCTTTGAGAGCCCATATTGACAAGAAGGTTTGCGACCTCGATGTTGGATTGGGGCAACCAAAAAG
CGCAGCCTCTTTAATGGTTGGACTGTTCGTCCATTAAAGCCCTACGTGATC

>NIWA164003
AAACATAGCTTCTTGCACAAATAAGAAGTTAAGCCTGCCCAGTGATATTTTTAACGGCCG
CGGTATTTTAACCGTGCTAAGGTAGCATAATAATTTGTTTTTTAAATGAAAACTAGTATG
AATGGCCATCCATTTTCTAACTGTCTCTCTATATTCTCTTTTAAATTTCTACCCCCGTGA
AGAAGCGGGGATTTCAAAGTAAGACGAAAAGACCCTGTCGAGCTTAAGCTAATAATAGAA
TTTTATTATAACAATTACTTATATTTATCTTTTTTAAGCTTTGGTTGGGGCAACCATGGA
GTAAAATAACCCTCCAGTTATTAAAGATGAAATTTATTCTCTTTATTTAATTTAATGAAC
CAAACTATTTTGGTAAACAGAAAAAGTTACCGCAGGGATAACAGCGTAATCTTCTTTGAG
AGCCCATATTGACAAGAAGGTTTGCGACCTCGATGTTGGATTGGGGCACCCAAAAAGCGC
AGCCTCTTTTAATGGTTGGACTGTTCGTCCATTAAAGCCCTACGTGATCTGAG

>FDZ188-F01
AAAACATAGCTTCTTGAATAAATAAGAAGTTAAGCCTGCCCAGTGATATTTTTAACGGCCGCGGTATTTTAACCGTGCT
AAGGTAGCATAATAATTTGTTTTTTAAATGAAAACTAGTATGAATGGCCATCCATTTTCTAACTGTCTCTCTATATTCT
CTTTTAAATTTCTACCCCCGTGAAGAAGCGGGGATTTCAAAGTAAGACGAAAAGACCCTGTCGAGCTTAAGCTAATAAA
AGAAATTTTATTATATTAATTTATATTTATCTTTTTTAAGCTTTGGTTGGGGCAACCATGGAGTAAAACTATCCTCCAG
TTATAATAAGATGAATTTTATTCTCTTTATTAATTTAATGAACCAAACTATTTTGGTAAACAGAAAAAGTTACCGCAGG
GATAACAGCGTAATCTTCTTTGAGAGCCCATATTGACAAGAAGGTTTGCGACCTCGATGTTGGATTGGGGCAACCAAAA
AGCGCAGCCTCTTTTAAAGGTTGGACTGTTCGTCCATTAAAGCCCTACATGATCT

>FDZ188-F02
CAAAAACATAGCTTCTTGAATAAATAAGAAGTTAAGCCTGCCCAGTGATATTTTTTAACGGCCGCGGTATTTTAACCGT
GCTAAGGTAGCATAATAATTTGTTTTTTAAATGAAAACTAGTATGAATGGCCATCCATTTTCTAACTGTCTCTCTATAT
TCTCTTTTAAATTTCTACCCCCGTGAAGAAGCGGGGATTTCAAAGTAAGACGAAAAGACCCTGTCGAGCTTAAGCTAAT
AAAAGAAATTTTATTATATTAATTTATATTTATCTTTTTTAAGCTTTGGTTGGGGCAACCATGGAGTAAAATTATCCTC
CAGTTATAATAAGATGAATTTTATTCTCTTTATTAATTTAATGAACCAAACTATTTTGGTAAACAGAAAAAGTTACCGC
AGGGATAACAGCGTAATCTTCTTTGAGAGCCCATATTGACAAGAAGGTTTGCGACCTCGATGTTGGATTGGGGCAACCA
AAAAGCGCAGCCTCTTTTAAAGGTTGGACTGTTCGTCCATTAAAGCCCTACATGATCTG
