# Supplementary material for: Integrative taxonomy reveals three new species and one new record of Psychropotes (Holothuroidea, Elasipodida, Psychropotidae) from the Kermadec Trench region and the Wallaby-Zenith Fracture Zone
Source: PeerJ. 2025 Feb 21;13:e18806. doi: 10.7717/peerj.18806 (PMC11849507; doi:10.7717/peerj.18806)
Supplement: Supplemental Information 7 [file peerj-13-18806-s007.fasta]

>NIWA164160
TGGTAAATGATTAATCCCATTAATGATAGGAGCCCCTGATATGGCTTTTCCACGAATGAA
AAAAATGAGATTTTGACTTGTTCCTCCATCATTTCTTCTTCTTCTTGCTTCTGCTAGAGT
TGAAAGAGGAGCAGGTACAGGATGAACTATTTATCCTCCTCTTTCAAGAAAAATGGCTCA
TGCAGGGGGCTCAGTTGATCTTGCAATATTTTCTCTTCATTTAGCAGGTGCTTCATCAAT
TTTAGCTGCTATTAATTTTATTACAACAATTATAAAAATGCGAGCTCCAGGTATAACATT
TGATCGTCTTCCCTTATTTATTTGGTCTGTATTCTTAACAGCTTTTTTACTCCTCTTAAG
TTTACCAGTACTTGCTGGAGCTATAACAATGTTATTAACTGATCGTAAAATTAATACCTC
TTTTTTTGATCCTGGGGGTGGGGGAGACCCTATTTTATTTCAACATTTATTTTGATTTTT
TGGTCACCCAGAAGTTTATATTCTTATTTTACCAGGATTTGGAATGATATCCCATGTTAT
TGCTTTTTATAGAGGAAAGAAGGAAATTTTTGGTTATTTAGGTATGGTTTATGCTATGAT
AGCTATAGGAGTTTTAGGGTTTTTAGTATGAGCTCACCATATGTTTACAGTAGGAATG

>NIWA164003
TTGGTAAATGATTAATTCCCCTTATGATAGGAGCACCAGACATGGCTTTCCCACGAATGA
AAAAAATGAGATTTTGACTTATACCACCTTCATTTCTTCTTCTTCTTGCTTCAGCAGGAG
TTGAAAGAGGAGCAGGAACAGGATGAACTCTTTATCCACCCCTTTCAAGAAATATTTCAC
ATGCAGGAGGATCAGTTGATTTAGCAATATTTTCTCTACATTTAGCAGGAGCTTCATCAA
TCTTAGCATCTATTAATTTTATCACAACAATTATAAAAATGCGAGCCCCAGGTATAACAT
TTGATCGACTTCCATTATTTATTTGATCAGTATTTTTAACAGCTTTTTTACTACTTTTAA
GTCTACCAGTACTTGCTGGGGCTATAACAATGTTATTAACTGATCGTAAAATTAAAACCT
CCTTTTTTGACCCTGGGGGTGGGGGAGACCCTATTTTATTTCAACATTTATTTTGATTTT
TTGGACACCCTGAAGTATATATTCTTATTCTTCCAGGATTTGGTATGATATCACATGTCA
TAGCTTTTTATAGAGGAAAGCAAGAAACTTTTGGTTATTTAGGTATGGTTTATGCTATGA
TAGCCATAGGAGTATTAGGTTTTTTAGTATGAGCTCACCATATGTTTACAGTAGGAATGG

>FDZ188-F01
AAATGATTAATTCCATTAATGATAGGAGCCCCTGATATGGCTTTTCCACGGATGAAAAAAATGAGTTTCTGACTTATAC
CCCCCGCATTTCTTCTTCTTCTCGCTTCAGCTGGAATTGAAAGAGGAGCAGGAACAGGATGAACCATTTATCCACCACT
ATCAAGAAAAATATCTCACGCTGGAGGTTCAGTTGATCTAGCAATTTTTTCCCTTCATCTAGCAGGAGCTTCATCAATT
TTAGCATCTATTAACTTTATTACAACAATTATAAAAATGCGAGCTCCAGGTATAACATTTGACCGTCTTCCATTATTTA
TTTGATCTGTATTTTTAACAGCTTTTTTACTACTTTTAAGTTTACCAGTACTTGCTGGAGCTATCACAATGTTATTAAC
TGATCGTAATATAAAAACATCTTTTTTTGACCCTAGAGGTGGAGGTGATCCCATCTTATTTCAACATTTATTTTGATTC
TTTGGACATCCTGAAGTATACATTCTTATTTTACCAGGTTTTGGTATGATATCCCATGTAATAGCCTTTTATAGAGGAA
AGCAAGAAACTTTTGGTTATTTAGGTATGGTTTATGCTATGATAGCTATAGGAGTACTTGGATTTTTAGTTTGAGCTCA
TCACATGTTTACAGTAG

>FDZ188-F02
AAATGATTAATTCCATTAATGATAGGAGCCCCTGATATGGCTTTTCCACGGATGAAAAAAATGAGTTTCTGACTTATAC
CCCCTGCATTTCTTCTTCTTCTTGCTTCAGCTGGAATTGAAAGAGGAGCAGGAACAGGGTGAACCCTTTATCCACCACT
ATCAAGAAAAATATCCCACGCTGGAGGTTCAGTTGATTTAGCAATTTTTTCCCTTCATCTAGCAGGGGCTTCATCAATT
TTAGCATCTATTAACTTTATTACAACAATTATAAAAATGCGAGCTCCAGGTATAACATTTGACCGTCTTCCATTATTTA
TTTGATCTGTATTTTTAACAGCTTTTTTACTACTTTTAAGTTTACCAGTACTTGCTGGAGCTATAACAATGTTATTAAC
TGATCGTAATATAAAAACATCTTTTTTTGATCCTAGAGGAGGTGGTGATCCTATTTTATTTCAACATTTATTTTGATTC
TTTGGACATCCTGAAGTATACATTCTTATTTTACCAGGTTTTGGTATGATATCTCATGTCATAGCCTTTTACAGAGGAA
AGCAAGAAACTTTTGGTTATTTAGGTATGGTTTATGCTATGATAGCTATAGGAGTACTTGGATTTTTAGTTTGAGCTCA
CCATATGTTTACAGTAGG
